# Supplementary material for: Dissecting the immune evasion and therapeutic resistance mechanisms in EGFR/TP53 co-mutated non-small cell lung cancer: implications for targeted and immunotherapy strategies
Source: Front Immunol. 2025 Aug 29;16:1652213. doi: 10.3389/fimmu.2025.1652213 (PMC12425899; doi:10.3389/fimmu.2025.1652213)
Supplement: Supplementary file 2 [file Table1.xlsx]

## Sheet: FeatureSummary
Supplementary Table 1: Clinical characteristics and single-cell gene expression data summary for lung adenocarcinoma specimens.
No	Patient id	Samples	Tissue origins	Histology	Sex	Age	No. of single-cells	Mean_nCount	Mean_nFeature
1	P0001	LUNG_N01	Normal	ADC	Female	70	3194	7263	1847
2	P0006	LUNG_N06	Normal	ADC	Male	54	2839	9990	2022
3	P0008	LUNG_N08	Normal	ADC	Female	60	3380	7646	1799
4	P0009	LUNG_N09	Normal	ADC	Male	67	2528	10581	2185
5	P0018	LUNG_N18	Normal	ADC	Male	62	4628	7418	1742
6	P0019	LUNG_N19	Normal	ADC	Male	53	3870	6947	1732
7	P0020	LUNG_N20	Normal	ADC	Male	55	5798	6077	1596
8	P0028	LUNG_N28	Normal	ADC(Double)	Male	73	3411	5279	1425
9	P0030	LUNG_N30	Normal	ADC	Male	56	3884	3998	1225
10	P0031	LUNG_N31	Normal	ADC	Male	65	4241	5620	1599
11	P0034	LUNG_N34	Normal	ADC	Male	64	5222	5881	1512
12	LC1	LUNG_T01	Tumor	ADC	Female	72	5421	999	661
13	LC2	LUNG_T02	Tumor	ADC	Female	68	10040	1391	859
14	LC3	LUNG_T03	Tumor	ADC	Female	65	9408	1781	989
15	LC4	LUNG_T04	Tumor	ADC	Male	72	23981	1635	951
